# Supplementary material for: The Risk of Multiple Myeloma Is Reduced in Metformin Initiators: A Retrospective Cohort Study in Taiwanese Patients with Type 2 Diabetes Mellitus
Source: Cancers (Basel). 2022 Nov 17;14(22):5637. doi: 10.3390/cancers14225637 (PMC9688273; doi:10.3390/cancers14225637)
Supplement: Supplementary file 1 [file cancers-14-05637-s001.zip]

Archive with 1 entries (1 files):
- cancers-2006308-supplementary.pdf
